# Supplementary material for: Interactive relationships of Type 2 diabetes and bipolar disorder with cognition: evidence of putative premature cognitive ageing in the UK Biobank Cohort
Source: Neuropsychopharmacology. 2022 Oct 15;48(2):362–70. doi: 10.1038/s41386-022-01471-6 (PMC9750982; doi:10.1038/s41386-022-01471-6)
Supplement: Supplementary file 2 — Table S1 [file 41386_2022_1471_MOESM2_ESM.xlsx]

## Sheet: Sheet1
Table S1. Associations between medication use and cognitive domains measured on a continuous scale
Domain	Comparisonsa	Group	Mb	SD	Post-Hocc	dd
Main effect of mood stabilisers
Processing speed	F (1,1482) = 1.01, p = 0.315	NU	604.11	556.92	----	0.02
		U	614.68	211.03
Visuospatial memory	F (1,1469) = 1.34, p = 0.248	NU	4.24	13.27	----	0.03
		U	4.52	5
Reasoning	F (1,1440) = 4.23, p = 0.040	NU	5.53	10.71	NU < U	0.05
		U	5.91	3.99
Main effect of antidepressants
Processing speed	F (1,1482) = 25.40, p < 0.001*	NU	590.01	520.89	----	0.09
		U	629.15	269.86
Visuospatial memory	F (1,1469) = 0.11, p = 0.742	NU	4.35	12.31	----	0.01
		U	4.41	6.38
Reasoning	F (1,1440) = 0.29, p = 0.592	NU	5.76	9.96	NU > U	-0.01
		U	5.68	5.14
Main effect of first-generation APs
Processing speed	F (1,1482) = 9.60, p = 0.002*	NU	572.75	360.64	NU < U	0.27
		U	646.41	124.87
Visuospatial memory	F (1,1469) = 0.55, p = 0.457	NU	4.17	8.75	----	0.06
		U	4.59	2.97
Reasoning	F (1,1440) = 0.94, p = 0.333	NU	5.59	6.69	----	0.09
		U	5.94	2.24
Main effect of second-generation APs
Processing speed	F (1,1482) = 0.02, p = 0.891	NU	608.63	530.49	----	0
		U	610.53	167.61
Visuospatial memory	F (1,1469) = 8.58, p = 0.003*	NU	3.89	12.66	NU < U	0.1
		U	4.86	3.97
Reasoning	F (1,1440) = 0.29, p = 0.593	NU	5.79	10.13	----	-0.02
		U	5.65	3.16
Main effect of sedatives / hypnotics
Processing speed	F (1,1482) = 1.45, p = 0.229	NU	619.31	505.78	----	-0.05
		U	599.85	147.67
Visuospatial memory	F (1,1469) = 2.10, p = 0.147	NU	4.67	12.01	----	-0.07
		U	4.09	3.45
Reasoning	F (1,1440) = 6.84, p = 0.009*	NU	6.12	9.65	NU > U	-0.11
		U	5.32	2.7
Main effect of diabetes medication
Processing speed	F (1,3424) = 0.16, p = 0.694	NU	598.43	132.06	----	-0.01
		U	596.5	131.72
Visuospatial memory	F (1, 3417) = 0.10, p = 0.750	NU	4.01	2.87	----	-0.01
		U	3.97	2.86
Reasoning	F (1,3237) = 7.21, p = 0.007*	NU	5.72	2.12	NU > U	-0.1
		U	5.51	2.11
NU = Non-users, U = users, APs = antipsychotics.
Note that psychotropic medications were analysed in the BD sample only, and diabetes medication in the T2D sample only.
aResults reported reflect raw values unadjusted for multiple comparisons. Bold values indicate significance before Benjamini-Hochberg FDR correction for multiple comparisons, and those with an * are significant at p <.05 after Benjamini-Hochberg FDR.
bAll values are adjusted for age, sex, educational level, townsend deprivation index, and body mass index.
cIf post-hoc relationship is not reported, finding was not significant prior or after FDR correction.
dd = Cohen’s d effect sizes.
*Significant at p < .05 after Benjamini-Hochberg FDR correction for multiple comparisons.
Bold values = significant before Benjamini-Hochberg FDR.
